# Supplementary material for: From non-targeted to targeted GC–MS metabolomics strategy for identification of TCM preparations containing natural and artificial musk
Source: Chin Med. 2022 Apr 1;17:41. doi: 10.1186/s13020-022-00594-8 (PMC8974109; doi:10.1186/s13020-022-00594-8)
Supplement: Supplementary file 1 — Additional file 1: Table S1. Sample information of natural musk and artificial musk. Table S2. Sample information of compound Pian Tze Huang preparations. Table S3. Specificity of the compound Pien Tze Huang preparations. Table S4. Precision of the compound Pien Tze Huang preparations (n = 6). Table S5. Repeatability and stability of the compound Pien Tze Huang preparations. [file 13020_2022_594_MOESM1_ESM.xlsx]

## Sheet: Table S1
Table S1. Sample information of natural musk and artificial musk
Noa.	Number	Lot#	Sample source/Collection unit
1	NM-1	180401	Fengxian Hongda Breeding Co., Ltd.
2	NM-2	180419	Sichuan Zhongmao Chinese Medicinal Materials Trading Co., Ltd.
3	NM-3	180501	Shaanxi Pien Tze Huang Musk Industry Co., Ltd.
4	NM-4	180505	Shaanxi Pien Tze Huang Musk Industry Co., Ltd.
5	NM-5	180702	Sichuan Zhongmao Chinese Medicinal Materials Trading Co., Ltd.
6	NM-6	181203	Sichuan Zhongmao Chinese Medicinal Materials Trading Co., Ltd.
7	NM-7	181220	Shaanxi Pien Tze Huang Musk Industry Co., Ltd.
8	NM-8	190102	Shaanxi Hanzhong Taiziling Musk Industry Technology Co., Ltd.
9	NM-9	190402	Shaanxi Hanzhong Taiziling Musk Industry Technology Co., Ltd.
10	NM-10	190407	Shaanxi Hanzhong Taiziling Musk Industry Technology Co., Ltd.
11	NM-11	190808	Sichuan Zhongmao Chinese Medicinal Materials Trading Co., Ltd.
12	AM-1	2017YR162	Beijing Lianxin Pharmaceutical Co., Ltd.
13	AM-2	2017VR146	Beijing Lianxin Pharmaceutical Co., Ltd.
14	AM-3	2018YR102	Beijing Lianxin Pharmaceutical Co., Ltd.
15	AM-4	2017YR105	Beijing Lianxin Pharmaceutical Co., Ltd.
16	AM-5	2016YR184	Beijing Lianxin Pharmaceutical Co., Ltd.
17	AM-6	2018YR122	Beijing Lianxin Pharmaceutical Co., Ltd.
18	AM-7	2018YR111	Beijing Lianxin Pharmaceutical Co., Ltd.
19	AM-8	2018YR112	Beijing Lianxin Pharmaceutical Co., Ltd.
20	AM-9	2018YR113	Beijing Lianxin Pharmaceutical Co., Ltd.
21	AM-10	2018YR115	Beijing Lianxin Pharmaceutical Co., Ltd.
a: No 1~11：Nature Musk；No 12~21：Artificial Musk.

## Sheet: Table S2
Table S2. Sample information of compound Pian Tze Huang preparations
CPZHBT		PZHUC		PZHHOC
Numbera	Lot#	Number	Lot#	Number	Lot#
NM01	19080601	NM12	19080601	NM23	19080201
NM02	19080602	NM13	19080602	NM24	19080202
NM03	19080603	NM14	19080603	NM25	19080203
NM04	19080604	NM15	19080604	NM26	19080204
NM05	19080605	NM16	19080605	NM27	19080205
NM06	19080606	NM17	19080706	NM28	19080506
NM07	19080607	NM18	19080707	NM29	19080507
NM08	19080608	NM19	19080708	NM30	19080508
NM09	19080609	NM20	19080709	NM31	19080509
NM10	19080610	NM21	19080710	NM32	19080510
NM11	180809	NM22	18081001	NM33	18080801
AM01	19080101	AM12	19090901	AM23	19091101
AM02	19080102	AM13	19090902	AM24	19091102
AM03	19080103	AM14	19090904	AM25	19091103
AM04	19080104	AM15	19090905	AM26	19091104
AM05	19080105	AM16	19072901	AM27	19091105
AM06	19091001	AM17	19072902	AM28	19073101
AM07	19091002	AM18	19072903	AM29	19073102
AM08	19091003	AM19	19073003	AM30	19073103
AM09	19091004	AM20	19073004	AM31	19080104
AM10	19091005	AM21	19073005	AM32	19080105
AM11	Y18062001	AM22	18062001	AM33	18062202
BM01	-	BM02	-	BM03	-
a: NM01~33: CPZHs containing natural musk; AM01~33: CPZHs containing artificial musk;BM01~B03: Blank matrix of CPZHs

## Sheet: Table S3
Table S3. Specificity of the compound Pien Tze Huang preparations
		Prasterone		Androsterone
		Area	S/N	Area	S/N
CPZHBT	Blank matrix	-	-	-	-
	Natural Musk	-	-	-	-
	Artificial Musk	1571	164.31	1710	34.15
PZHUC	Blank matrix	-	-	-	-
	Natural Musk	-	-	-	-
	Artificial Musk	2207	135.64	2429	80.46
PZHHOC	Blank matrix	-	-	-	-
	Natural Musk	-	-	-	-
	Artificial Musk	2486	162.56	3455	136.33
“-”: No peaks were detected (S/N < 3)

## Sheet: Table S4
Table.S4 Precision of the compound Pien Tze Huang preparations (n=6)
	Prasterone		Androsterone
	RT (RSD%)	Area (RSD%)	RT (RSD%)	Area (RSD%)
CPZHBT	0.02	1.82	0.02	1.24
PZHUC	0.02	1.43	0.03	2.51
PZHHOC	0.07	1.87	0.04	1.78

## Sheet: Table S5
Table S5. Repeatability and stability of the compound Pien Tze Huang preparations
		Repeatability (n=6, RSD%)					Stability (n=6, RSD%)
		Prasterone			Androsterone		Prasterone		Androsterone
			RT	Area	RT	Area	RT	Area	RT	Area
CPZHBT	Natural Musk		-	-	-	-	-	-	-	-
	Artificial Musk		0.02	3.15	0.02	4.47	0.06	5.41	0.05	4.48
PZHUC	Natural Musk		-	-	-	-	-	-	-	-
	Artificial Musk		0.04	3.98	0.04	2.81	0.05	3.83	0.04	1.84
PZHHOC	Natural Musk		-	-	-	-	-	-	-	-
	Artificial Musk		0.03	7.17	0.04	7.82	0.2	4.47	0.08	3.42
“-”: No peaks were detected (S/N < 3)
